# Supplementary material for: Electromyographic and Joint Kinematic Patterns in Runner’s Dystonia
Source: Toxins (Basel). 2018 Apr 20;10(4):166. doi: 10.3390/toxins10040166 (PMC5923332; doi:10.3390/toxins10040166)
Supplement: Supplementary file 1 [file toxins-10-00166-s001.zip]

Archive with 5 entries (4 files):
- toxins-282001 supplementary/
- toxins-282001 supplementary/Case 1[1].mp4
- toxins-282001 supplementary/Case 2[1].mp4
- toxins-282001 supplementary/Case 3 - Truncal Dystonia.mp4
- toxins-282001 supplementary/Case 4 - Lateral Heel Whip.mp4
